# Supplementary material for: Antiviral Activity of an Endogenous Parvoviral Element
Source: Viruses. 2023 Jun 23;15(7):1420. doi: 10.3390/v15071420 (PMC10384997; doi:10.3390/v15071420)
Supplement: Supplementary file 1 [file viruses-15-01420-s001.zip]

Archive with 1 entries (1 files):
- viruses-2466904-supplementary.pdf
